# Supplementary material for: Fasting-Induced Changes in Hepatic P450 Mediated Drug Metabolism Are Largely Independent of the Constitutive Androstane Receptor CAR
Source: PLoS One. 2016 Jul 19;11(7):e0159552. doi: 10.1371/journal.pone.0159552 (PMC4951123; doi:10.1371/journal.pone.0159552)
Supplement: S1 File — (XLS) [file pone.0159552.s001.xls]

## Sheet: PCR reference genes
Animal number	genotype	treatment	Exp		Cyclophilin				Ubiquitin				HPRT				GEOMEAN
25	WT	fed	saline		3.92197e-06	gem	4.49747e-06		9.25924e-06	gem	8.9366e-06		3.64901e-07	gem	4.5313e-07		2.36638e-06	gem	2.62519e-06
26	WT	fed	saline		4.45755e-06	stdev	7.50445e-07		8.8489e-06	stdev	1.0205e-06		4.42076e-07	stdev	5.83973e-08		2.59315e-06	stdev	3.1778e-07
27	WT	fed	saline		5.75068e-06	sqrt	2.44949		1.04226e-05	sqrt	2.44949		5.46298e-07	sqrt	2.44949		3.19921e-06	sqrt	2.44949
28	WT	fed	saline		3.61517e-06	sem	3.06368e-07		8.57915e-06	sem	4.16616e-07		4.41854e-07	sem	2.38406e-08		2.39304e-06	sem	1.29733e-07
29	WT	fed	saline		4.84796e-06				9.21129e-06				4.71469e-07				2.76128e-06
30	WT	fed	saline		4.3915e-06				7.29839e-06				4.5218e-07				2.43809e-06
31	WT	fasted 24h	saline		1.46878e-06	gem	2.39833e-06		1.10388e-05	gem	9.77165e-06		6.99532e-07	gem	7.16925e-07		2.24679e-06	gem	2.53932e-06
32	WT	fasted 24h	saline		3.10252e-06	stdev	5.70716e-07		1.09201e-05	stdev	9.87206e-07		6.64452e-07	stdev	9.49396e-08		2.82359e-06	stdev	2.48619e-07
33	WT	fasted 24h	saline		2.16582e-06	sqrt	2.44949		9.22915e-06	sqrt	2.44949		6.62043e-07	sqrt	2.44949		2.36532e-06	sqrt	2.44949
34	WT	fasted 24h	saline		2.44264e-06	sem	2.32994e-07		9.70703e-06	sem	4.03025e-07		7.58252e-07	sem	3.87589e-08		2.61971e-06	sem	1.01498e-07
35	WT	fasted 24h	saline		2.35305e-06				8.95228e-06				6.28611e-07				2.36582e-06
36	WT	fasted 24h	saline		2.8572e-06				8.78251e-06				8.88659e-07				2.81469e-06
37	WT	fed	cocktail		3.96674e-06	gem	4.03421e-06		8.42899e-06	gem	8.79172e-06		4.11889e-07	gem	4.03093e-07		2.39697e-06	gem	2.4217e-06
38	WT	fed	cocktail		3.67082e-06	stdev	4.72055e-07		7.04313e-06	stdev	1.22041e-06		3.87993e-07	stdev	2.40223e-08		2.15667e-06	stdev	2.06296e-07
39	WT	fed	cocktail		4.10224e-06	sqrt	2.44949		7.85944e-06	sqrt	2.44949		3.87845e-07	sqrt	2.44949		2.32108e-06	sqrt	2.44949
40	WT	fed	cocktail		4.45074e-06	sem	1.92716e-07		9.35874e-06	sem	4.9823e-07		4.25897e-07	sem	9.80708e-09		2.60806e-06	sem	8.42201e-08
41	WT	fed	cocktail		3.37569e-06				1.00457e-05				3.72246e-07				2.3284e-06
42	WT	fed	cocktail		4.63902e-06				1.00143e-05				4.32688e-07				2.71899e-06
43	WT	fasted 24h	cocktail		1.35525e-06	gem	2.45769e-06		1.45302e-05	gem	1.08632e-05		6.31671e-07	gem	6.88248e-07		2.31701e-06	gem	2.59397e-06
44	WT	fasted 24h	cocktail		1.74477e-06	stdev	8.07424e-07		6.90276e-06	stdev	2.96605e-06		6.19807e-07	stdev	7.10292e-08		1.95436e-06	stdev	4.38524e-07
45	WT	fasted 24h	cocktail		2.83169e-06	sqrt	2.44949		1.18429e-05	sqrt	2.44949		6.80337e-07	sqrt	2.44949		2.83624e-06	sqrt	2.44949
46	WT	fasted 24h	cocktail		2.44612e-06	sem	3.29629e-07		1.26382e-05	sem	1.21089e-06		8.11165e-07	sem	2.89976e-08		2.92701e-06	sem	1.79027e-07
47	WT	fasted 24h	cocktail		2.77152e-06				7.66838e-06				6.60702e-07				2.41255e-06
48	WT	fasted 24h	cocktail		3.59679e-06				1.15965e-05				7.25808e-07				3.11665e-06
49	CAR KO	fed	saline		4.11828e-06	gem	4.24928e-06		7.815e-06	gem	8.25044e-06		3.9156e-07	gem	4.04726e-07		2.3271e-06	gem	2.41209e-06
50	CAR KO	fed	saline		4.27951e-06	stdev	3.48468e-07		1.18759e-05	stdev	2.03599e-06		4.86377e-07	stdev	5.98687e-08		2.91303e-06	stdev	3.39875e-07
51	CAR KO	fed	saline		4.04846e-06	sqrt	2.44949		7.8634e-06	sqrt	2.44949		3.59789e-07	sqrt	2.44949		2.25415e-06	sqrt	2.44949
52	CAR KO	fed	saline		4.93366e-06	sem	1.42261e-07		9.04443e-06	sem	8.31188e-07		4.67003e-07	sem	2.44413e-08		2.75184e-06	sem	1.38753e-07
53	CAR KO	fed	saline		3.99831e-06				6.18466e-06				3.89203e-07				2.12711e-06
54	CAR KO	fed	saline		4.11745e-06				6.71919e-06				3.34424e-07				2.09933e-06
55	CAR KO	fasted 24h	saline		2.83317e-06	gem	3.12462e-06		8.31071e-06	gem	1.12573e-05		7.86778e-07	gem	7.41503e-07		2.64599e-06	gem	2.9039e-06
56	CAR KO	fasted 24h	saline		3.08672e-06	stdev	2.76426e-07		7.81925e-06	stdev	4.34473e-06		9.73625e-07	stdev	1.56981e-07		2.8643e-06	stdev	3.15878e-07
57	CAR KO	fasted 24h	saline		2.89041e-06	sqrt	2.23607		8.45239e-06	sqrt	2.23607		7.39566e-07	sqrt	2.23607		2.62405e-06	sqrt	2.23607
58	CAR KO	fasted 24h	saline		3.4593e-06	sem	1.23622e-07		1.74194e-05	sem	1.94302e-06		6.52246e-07	sem	7.0204e-08		3.39999e-06	sem	1.41265e-07
59	CAR KO	fasted 24h	saline		3.35352e-06				1.42847e-05				5.55301e-07				2.98515e-06
61	CAR KO	fed	cocktail		4.32621e-06	gem	4.13207e-06		7.04992e-06	gem	8.26088e-06		4.42625e-07	gem	4.78081e-07		2.38109e-06	gem	2.52481e-06
62	CAR KO	fed	cocktail		4.08468e-06	stdev	5.74802e-07		7.56991e-06	stdev	2.02551e-06		4.24819e-07	stdev	6.28108e-08		2.35949e-06	stdev	3.47517e-07
63	CAR KO	fed	cocktail		3.35966e-06	sqrt	2.44949		6.70627e-06	sqrt	2.44949		4.151e-07	sqrt	2.44949		2.1069e-06	sqrt	2.44949
64	CAR KO	fed	cocktail		4.68898e-06	sem	2.34662e-07		7.74626e-06	sem	8.26909e-07		4.83634e-07	sem	2.56424e-08		2.59953e-06	sem	1.41873e-07
65	CAR KO	fed	cocktail		3.57359e-06				8.24609e-06				5.73007e-07				2.56549e-06
66	CAR KO	fed	cocktail		4.75928e-06				1.22468e-05				5.29302e-07				3.13634e-06
67	CAR KO	fasted 24h	cocktail		3.16948e-06	gem	2.60042e-06		1.32458e-05	gem	1.60704e-05		7.96228e-07	gem	7.99783e-07		3.22133e-06	gem	3.03959e-06
68	CAR KO	fasted 24h	cocktail		2.71341e-06	stdev	8.21298e-07		7.66246e-06	stdev	9.97348e-06		8.28237e-07	stdev	1.36747e-07		2.58234e-06	stdev	4.30159e-07
69	CAR KO	fasted 24h	cocktail		2.21625e-06	sqrt	2.44949		1.14102e-05	sqrt	2.44949		1.04267e-06	sqrt	2.44949		2.97637e-06	sqrt	2.44949
70	CAR KO	fasted 24h	cocktail		1.53194e-06	sem	3.35293e-07		2.21376e-05	sem	4.07166e-06		7.32185e-07	sem	5.58267e-08		2.91741e-06	sem	1.75612e-07
71	CAR KO	fasted 24h	cocktail		3.83716e-06				8.4956e-06				6.32327e-07				2.74188e-06
72	CAR KO	fasted 24h	cocktail		2.13427e-06				3.34708e-05				7.67051e-07				3.79822e-06

## Sheet: PCR
Animal number	genotype	treatment	Exp	GEOMEAN ref genes		CAR	CAR/ref genes				PXR	PXR/ref genes			relative			C1a2	C1a2/ref gene			relative			C2d22		C2d22/ref genes		relative			C3a11	C3a11/ref genes			relative			C2c38	C2c38/ref genes			relative			C2c37	C2c37/ref genes
25	WT	fed	saline	2.36638e-06		3.96634e-07	0.167612	gem	0.202101		7.23848e-07	0.305888	gem	0.301222	1.01549	1		5.42393e-06	2.29207	gem	2.26607	1.01147	1		2.96806e-07	gem	0.125426	0.121475	1.03252	1		2.70106e-05	11.4143	gem	11.3843	1.00263	1		1.49e-06	0.629652	gem	0.630479	0.998689	1		5.2144e-06	2.20353	gem	1.83218
26	WT	fed	saline	2.59315e-06		4.83464e-07	0.186439	stdev	0.0302483		6.44726e-07	0.248627	stdev	0.0611904	0.825394	0.203141		6.61046e-06	2.5492	stdev	0.272771	1.12494	0.120372		3.27695e-07	stdev	0.126369	0.0153218	1.04029	0.126131		2.83186e-05	10.9206	stdev	2.0567	0.959262	0.180661		1.47083e-06	0.567199	stdev	0.0565645	0.899632	0.0897167		7.85119e-06	3.02767	stdev	0.955105
27	WT	fed	saline	3.19921e-06		5.50677e-07	0.172129	sqrt	2.44949		8.11088e-07	0.253528	sqrt	2.44949	0.841666	2.44949		5.8795e-06	1.8378	sqrt	2.44949	0.811007	2.44949		2.9046e-07	sqrt	0.0907913	2.44949	0.747406	2.44949		4.46725e-05	13.9636	sqrt	2.44949	1.22657	2.44949		1.88317e-06	0.588636	sqrt	2.44949	0.933633	2.44949		5.89814e-06	1.84363	sqrt	2.44949
28	WT	fed	saline	2.39304e-06		5.66201e-07	0.236603	sem	0.0123488		7.70474e-07	0.321964	sem	0.0249809	1.06886	0.082932		6.00541e-06	2.50953	sem	0.111358	1.10744	0.0491416		3.08904e-07	sem	0.129084	0.00625508	1.06264	0.0514926		2.47282e-05	10.3334	sem	0.839646	0.907683	0.0737546		1.74816e-06	0.730517	sem	0.0230924	1.15867	0.0366267		5.99622e-06	2.50569	sem	0.38992
29	WT	fed	saline	2.76128e-06		6.14706e-07	0.222616				7.35783e-07	0.266464			0.884612			5.6914e-06	2.06114			0.909567			3.43762e-07		0.124494		1.02485			3.68488e-05	13.3448			1.17221			1.77784e-06	0.643847			1.0212			2.08785e-06	0.756115
30	WT	fed	saline	2.43809e-06		5.53959e-07	0.22721				1.00171e-06	0.410859			1.36398			5.72143e-06	2.34668			1.03557			3.23504e-07		0.132687		1.0923			2.03076e-05	8.32928			0.731645			1.51899e-06	0.623023			0.988173			1.60045e-06	0.656436
31	WT	fasted 24h	saline	2.24679e-06		4.07098e-07	0.181191	gem	0.242644		8.50755e-07	0.378654	gem	0.344683	1.09856	1		7.98032e-07	0.355188	gem	0.421343	0.84299	1		2.34382e-07	gem	0.104319	0.106891	0.975941	1		3.40552e-05	15.1573	gem	21.3658	0.709419	1		1.23041e-06	0.547632	gem	1.02112	0.536308	1		1.91535e-06	0.852485	gem	1.18946
32	WT	fasted 24h	saline	2.82359e-06		6.661e-07	0.235905	stdev	0.0521445		6.95947e-07	0.246476	stdev	0.0524144	0.71508	0.152066		1.71855e-06	0.608638	stdev	0.158279	1.44452	0.375654		2.34414e-07	stdev	0.0830199	0.0140311	0.77668	0.131266		4.6149e-05	16.3441	stdev	7.0937	0.764965	0.332012		2.39571e-06	0.84846	stdev	0.303796	0.830915	0.297514		4.66813e-06	1.65326	stdev	0.293946
33	WT	fasted 24h	saline	2.36532e-06		5.07095e-07	0.214388	sqrt	2.44949		9.10928e-07	0.385119	sqrt	2.44949	1.11731	2.44949		9.07881e-07	0.38383	sqrt	2.44949	0.910968	2.44949		2.38137e-07	sqrt	0.100679	2.44949	0.941884	2.44949		6.98777e-05	29.5426	sqrt	2.44949	1.38271	2.44949		2.47168e-06	1.04497	sqrt	2.44949	1.02336	2.44949		2.47752e-06	1.04743	sqrt	2.44949
34	WT	fasted 24h	saline	2.61971e-06		8.44174e-07	0.32224	sem	0.0212879		8.84559e-07	0.337655	sem	0.0213981	0.979612	0.0620805		5.56485e-07	0.212423	sem	0.0646173	0.504156	0.15336		3.0522e-07	sem	0.116509	0.00572819	1.08998	0.0535892		3.54417e-05	13.5289	sem	2.89599	0.633202	0.135543		3.0341e-06	1.15818	sem	0.124024	1.13423	0.12146		3.73319e-06	1.42504	sem	0.120003
35	WT	fasted 24h	saline	2.36582e-06		6.77593e-07	0.286409				8.05263e-07	0.340373			0.987496			4.64174e-06							2.85807e-07		0.120806		1.13019			6.25728e-05	26.4486			1.2379			2.54591e-06	1.07612			1.05387			2.45571e-06	1.038
36	WT	fasted 24h	saline	2.81469e-06		6.07223e-07	0.215733				1.06908e-06	0.379821			1.10194			1.53862e-06	0.546637			1.29737			3.26536e-07		0.116011		1.08533			7.64844e-05	27.1733			1.27181			4.08505e-06	1.45133			1.42132			3.15398e-06	1.12054
37	WT	fed	cocktail	2.39697e-06		5.27999e-07	0.220277	gem	0.164359		6.65836e-07	0.277782	gem	0.271742	0.922185	0.902133		4.31021e-06	1.79819	gem	1.87097	0.793527	0.825645		2.30625e-07	gem	0.0962152	0.100385	0.792055	0.826383		1.88674e-05	7.87135	gem	8.49779	0.69142	0.746447		1.64191e-06	0.684994	gem	0.526663	1.08647	0.835339		8.82067e-06	3.67992	gem	2.0382
38	WT	fed	cocktail	2.15667e-06		3.81934e-07	0.177094	stdev	0.032206		6.73031e-07	0.312069	stdev	0.0381002	1.03601	0.126485		5.04348e-06	2.33855	stdev	0.41093	1.03198	0.181341		2.39205e-07	stdev	0.110914	0.00735864	0.913057	0.0605773		2.27707e-05	10.5582	stdev	1.77323	0.927436	0.155761		1.18496e-06	0.549441	stdev	0.0997308	0.871466	0.158183		5.74338e-06	2.66307	stdev	1.04818
39	WT	fed	cocktail	2.32108e-06		3.57757e-07	0.154134	sqrt	2.44949		6.47029e-07	0.278762	sqrt	2.44949	0.925438	2.44949		4.60822e-06	1.98538	sqrt	2.44949	0.876132	2.44949		2.32522e-07	sqrt	0.100178	2.44949	0.82468	2.44949		2.14396e-05	9.23689	sqrt	2.44949	0.811369	2.44949		1.00404e-06	0.432575	sqrt	2.44949	0.686105	2.44949		4.54486e-06	1.95808	sqrt	2.44949
40	WT	fed	cocktail	2.60806e-06		3.23424e-07	0.124009	sem	0.0131481		5.19455e-07	0.199173	sem	0.0155543	0.661217	0.0516375		4.49757e-06	1.72449	sem	0.167762	0.761003	0.074032		2.52822e-07	sem	0.0969388	0.00300415	0.798012	0.0247306		2.48335e-05	9.52183	sem	0.72392	0.836398	0.0635892		1.11565e-06	0.427771	sem	0.0407149	0.678486	0.0645778		5.02281e-06	1.92588	sem	0.427918
41	WT	fed	cocktail	2.3284e-06		3.63372e-07	0.156061				6.71173e-07	0.288255			0.956954			5.12142e-06	2.19954			0.970642			2.49135e-07		0.106998		0.880825			1.95092e-05	8.37881			0.735995			1.36155e-06	0.584759			0.927483			3.13356e-06	1.3458
42	WT	fed	cocktail	2.71899e-06		4.20304e-07	0.154581				7.4612e-07	0.274411			0.910993			3.20753e-06	1.17968			0.520583			2.47607e-07		0.0910659		0.749666			1.4736e-05	5.41966			0.476063			1.30631e-06	0.48044			0.762025			1.78485e-06	0.65644
43	WT	fasted 24h	cocktail	2.31701e-06		4.03152e-07	0.173997	gem	0.284823		6.71268e-07	0.289713	gem	0.318382	0.84052	0.923695		2.82678e-07	0.122001	gem	0.790977	0.289553	1.87728		2.17359e-07	gem	0.09381	0.119773	0.877626	1.12052		1.92951e-05	8.32757	gem	18.8885	0.389762	0.884052		1.51447e-06	0.653629	gem	0.976329	0.640113	0.95614		1.71589e-06	0.740561	gem	1.61347
44	WT	fasted 24h	cocktail	1.95436e-06		5.30186e-07	0.271283	stdev	0.0696328		9.51337e-07	0.486776	stdev	0.0937812	1.41224	0.27208		9.28389e-07	0.475034	stdev	0.752794	1.12743	1.78665		2.68083e-07	stdev	0.137172	0.0188363	1.28329	0.17622		2.49157e-05	12.7487	stdev	9.58057	0.596689	0.448407		2.1379e-06	1.09391	stdev	0.197698	1.07129	0.19361		3.75698e-06	1.92235	stdev	0.706221
45	WT	fasted 24h	cocktail	2.83624e-06		7.63563e-07	0.269217	sqrt	2.44949		6.0808e-07	0.214397	sqrt	2.44949	0.622011	2.44949		1.13976e-06	0.401857	sqrt	2.44949	0.953753	2.44949		2.92376e-07	sqrt	0.103086	2.44949	0.964404	2.44949		5.06479e-05	17.8574	sqrt	2.44949	0.835794	2.44949		3.39605e-06	1.19738	sqrt	2.44949	1.17262	2.44949		3.79654e-06	1.33858	sqrt	2.44949
46	WT	fasted 24h	cocktail	2.92701e-06		8.2872e-07	0.283129	sem	0.0284275		1.03655e-06	0.354132	sem	0.038286	1.02741	0.111076		8.7719e-07	0.299688	sem	0.307327	0.711269	0.729398		3.97744e-07	sem	0.135888	0.00768987	1.27128	0.0719415		4.46295e-05	15.2475	sem	3.91125	0.713641	0.183061		2.57535e-06	0.879858	sem	0.0807099	0.861664	0.0790409		3.18912e-06	1.08955	sem	0.288313
47	WT	fasted 24h	cocktail	2.41255e-06		9.24035e-07	0.383012				7.02758e-07	0.291293			0.845105			4.82704e-06	2.00081			4.74864			3.2513e-07		0.134766		1.26079			5.7388e-05	23.7873			1.11334			2.66871e-06	1.10618			1.08331			6.55672e-06	2.71776
48	WT	fasted 24h	cocktail	3.11665e-06		1.0232e-06	0.328301				8.53905e-07	0.273982			0.794881			4.50815e-06	1.44647			3.43301			3.55039e-07		0.113917		1.06573			0.000110212	35.3624			1.65509			2.88919e-06	0.927017			0.907848			5.83446e-06	1.87203
49	CAR KO	fed	saline	2.3271e-06		3.01382e-12	1.2951e-06	gem	0.00086209		6.33139e-07	0.272073	gem	0.329046	0.826853	1		4.79792e-06	2.06176	gem	2.08285	0.989876	1		2.39558e-07	gem	0.102943	0.11785	0.873512	1		1.64247e-05	7.05802	gem	7.41231	0.952202	1		2.06335e-06	0.886662	gem	0.758296	1.16928	1		1.49218e-06	0.641219	gem	0.67483
50	CAR KO	fed	saline	2.91303e-06		1.31513e-09	0.000451463	stdev	0.0008702		8.26052e-07	0.283571	stdev	0.0527016	0.861799	0.160165		5.85936e-06	2.01143	stdev	0.240708	0.965711	0.115567		3.14327e-07	stdev	0.107904	0.0114664	0.915607	0.0972965		2.8105e-05	9.64804	stdev	1.19575	1.30162	0.161319		1.3696e-06	0.470164	stdev	0.218795	0.620027	0.288535		2.36927e-06	0.813336	stdev	0.197685
51	CAR KO	fed	saline	2.25415e-06		5.32014e-12	2.36016e-06	sqrt	2.44949		7.31174e-07	0.324368	sqrt	2.44949	0.985785	2.44949		5.71204e-06	2.53401	sqrt	2.44949	1.21661	2.44949		2.97066e-07	sqrt	0.131786	2.44949	1.11826	2.44949		1.74912e-05	7.75956	sqrt	2.44949	1.04685	2.44949		2.11573e-06	0.938595	sqrt	2.44949	1.23777	2.44949		1.94833e-06	0.864333	sqrt	2.44949
52	CAR KO	fed	saline	2.75184e-06		5.65063e-09	0.0020534	sem	0.000355258		8.9495e-07	0.325219	sem	0.0215153	0.988369	0.0653871		5.41505e-06	1.96779	sem	0.0982686	0.94476	0.0471799		3.30357e-07	sem	0.120049	0.00468112	1.01867	0.0397211		1.83292e-05	6.66069	sem	0.488163	0.898598	0.0658584		2.34216e-06	0.851125	sem	0.0893228	1.12242	0.117794		2.12853e-06	0.773492	sem	0.0807044
53	CAR KO	fed	saline	2.12711e-06		2.04221e-09	0.000960086				7.44514e-07	0.350013			1.06372			4.46338e-06	2.09833			1.00744			2.74929e-07		0.12925		1.09674			1.4946e-05	7.02644			0.947942			1.94939e-06	0.916452			1.20857			1.36101e-06	0.639839
54	CAR KO	fed	saline	2.09933e-06		3.57712e-09	0.00170393				8.79684e-07	0.419031			1.27347			3.82867e-06	1.82376			0.875607			2.41768e-07		0.115164		0.977215			1.32702e-05	6.32114			0.852789			1.02191e-06	0.48678			0.641939			6.64989e-07	0.316762
55	CAR KO	fasted 24h	saline	2.64599e-06		1.20828e-09	0.000456645	gem	0.000405624		7.60124e-07	0.287275	gem	0.31046	0.925318	1		9.12062e-07	0.344697	gem	1.09113	0.315909	1		2.52729e-07	gem	0.095514	0.0969673	0.985012	1		1.99406e-05	7.53618	gem	18.567	0.405892	1		3.02116e-06	1.14179	gem	1.10963	1.02899	1		7.36366e-07	0.278295	gem	0.367151
56	CAR KO	fasted 24h	saline	2.8643e-06		1.66766e-09	0.000582224	stdev	0.000404666		1.08103e-06	0.377414	stdev	0.0458344	1.21566	0.147634		1.75387e-06	0.61232	stdev	0.582001	0.561181	0.533394		2.50693e-07	stdev	0.0875233	0.00943661	0.902606	0.0973174		3.92735e-05	13.7114	stdev	8.84442	0.738482	0.476352		3.61554e-06	1.26228	stdev	0.109628	1.13757	0.0987973		1.16446e-06	0.406544	stdev	0.0767635
57	CAR KO	fasted 24h	saline	2.62405e-06		5.9792e-11	2.27862e-05	sqrt	2.23607		8.80566e-07	0.335575	sqrt	2.23607	1.0809	2.23607		3.65071e-06	1.39125	sqrt	2.23607	1.27506	2.23607		2.88793e-07	sqrt	0.110056	2.23607	1.13498	2.23607		6.48802e-05	24.7252	sqrt	2.23607	1.33168	2.23607		2.63595e-06	1.00454	sqrt	2.23607	0.905293	2.23607		8.68407e-07	0.330942	sqrt	2.23607
58	CAR KO	fasted 24h	saline	3.39999e-06		7.77785e-12	2.28761e-06	sem	0.000180972		8.91624e-07	0.262243	sem	0.0204978	0.84469	0.0660238		5.82275e-06	1.71258	sem	0.260279	1.56955	0.238541		3.48919e-07	sem	0.102623	0.00422018	1.05833	0.0435217		5.78423e-05	17.0125	sem	3.95534	0.916276	0.213031		3.87169e-06	1.13874	sem	0.0490272	1.02623	0.0441835		1.62383e-06	0.477598	sem	0.0343297
59	CAR KO	fasted 24h	saline	2.98515e-06		2.87822e-09	0.000964179				8.65081e-07	0.289794			0.933435			4.16367e-06	1.39479			1.2783			2.66036e-07		0.0891197		0.919069			8.91059e-05	29.8497			1.60767			2.98752e-06	1.00079			0.901918			1.02205e-06	0.342378
61	CAR KO	fed	cocktail	2.38109e-06		1.34324e-09	0.000564128	gem			1.06719e-06	0.448193	gem	0.398041	1.3621	1.20968		4.3767e-06	1.83811	gem	1.80707	0.882497	0.867595		2.61786e-07	gem	0.109944	0.108375	0.932915	0.919604		2.27457e-05	9.55264	gem	9.0795	1.28875	1.22492		1.75987e-06	0.739101	gem	0.607232	0.974686	0.800784		1.72701e-06	0.725304	gem	0.533746
62	CAR KO	fed	cocktail	2.35949e-06		1.72143e-11	7.29578e-06	stdev	0.000128941		9.04763e-07	0.383457	stdev	0.0940494	1.16536	0.285825		6.06118e-06	2.56885	stdev	0.453897	1.23334	0.217921		2.64436e-07	stdev	0.112074	0.0107665	0.950989	0.0913576		2.31323e-05	9.80394	stdev	2.13085	1.32266	0.287475		1.06697e-06	0.452205	stdev	0.125677	0.596344	0.165736		1.5016e-06	0.636412	stdev	0.214326
63	CAR KO	fed	cocktail	2.1069e-06		6.80427e-10	0.000322952	sqrt	0.000170093		1.10414e-06	0.52406	sqrt	2.44949	1.59267	2.44949		4.35089e-06	2.06507	sqrt	2.44949	0.991466	2.44949		2.40815e-07	sqrt	0.114299	2.44949	0.969869	2.44949		1.75925e-05	8.34994	sqrt	2.44949	1.1265	2.44949		1.39654e-06	0.662843	sqrt	2.44949	0.874121	2.44949		1.26363e-06	0.59976	sqrt	2.44949
64	CAR KO	fed	cocktail	2.59953e-06		-999		sem	2.44949		9.10044e-07	0.35008	sem	0.0383955	1.06392	0.116688		3.72707e-06	1.43374	sem	0.185302	0.688357	0.0889659		3.16911e-07	sem	0.121911	0.00439539	1.03446	0.0372966		3.2895e-05	12.6542	sem	0.869917	1.70719	0.117361		1.90072e-06	0.731179	sem	0.0513075	0.964239	0.0676616		1.85287e-06	0.712771	sem	0.0874982
65	CAR KO	fed	cocktail	2.56549e-06		1.73618e-11	6.76744e-06		6.94402e-05		6.39852e-07	0.249407			0.75797			3.55708e-06	1.38651			0.66568			2.34926e-07		0.0915715		0.77702			1.6862e-05	6.5726			0.886714			1.50753e-06	0.587619			0.77492			7.23223e-07	0.281904
66	CAR KO	fed	cocktail	3.13634e-06		1.09407e-12	3.48838e-07				1.35818e-06	0.433047			1.31607			4.8617e-06	1.55012			0.744231			3.1505e-07		0.100451		0.852371			2.36596e-05	7.5437			1.01773			1.47547e-06	0.470443			0.620395			7.72555e-07	0.246324
67	CAR KO	fasted 24h	cocktail	3.22133e-06		9.90045e-10	0.000307341	gem			7.16076e-07	0.222292	gem	0.343317	0.716009	1.10583		1.81402e-06	0.563129	gem	0.305325	0.516098	0.279825		3.06363e-07	gem	0.0951046	0.100919	0.98079	1.04076		3.37025e-05	10.4623	gem	13.8888	0.56349	0.748036		2.80012e-06	0.869245	gem	0.896216	0.783367	0.807674		7.56927e-07	0.234974	gem	0.164112
68	CAR KO	fasted 24h	cocktail	2.58234e-06		3.00375e-09	0.00116319	stdev	0.000334374		1.12823e-06	0.436903	stdev	0.0861252	1.40727	0.277411		7.63518e-07	0.29567	stdev	0.149636	0.270976	0.137139		3.39882e-07	stdev	0.131618	0.0219932	1.35734	0.226811		2.31329e-05	8.95814	stdev	6.04496	0.482477	0.325576		4.16189e-06	1.61168	stdev	0.438658	1.45245	0.39532		2.17201e-07		stdev	0.081496
69	CAR KO	fasted 24h	cocktail	2.97637e-06		5.47313e-10	0.000183886	sqrt	0.00046953		1.31848e-06	0.442983	sqrt	2.44949	1.42686	2.44949		7.79647e-07	0.261946	sqrt	2.23607	0.240069	2.23607		3.02555e-07	sqrt	0.101652	2.44949	1.04831	2.44949		3.82636e-05	12.8558	sqrt	2.44949	0.692401	2.44949		3.4094e-06	1.14549	sqrt	2.44949	1.03232	2.44949		2.23397e-07	0.0750568	sqrt	2.44949
70	CAR KO	fasted 24h	cocktail	2.91741e-06		1.09482e-11	3.75272e-06	sem	2.44949		9.83637e-07	0.337161	sem	0.0351605	1.086	0.113253		6.18226e-07	0.211909	sem	0.0669195	0.194211	0.0613306		3.49934e-07	sem	0.119947	0.0089787	1.23698	0.0925951		2.43885e-05	8.35962	sem	2.46784	0.450241	0.132916		1.06472e-06	0.364955	sem	0.179081	0.328899	0.161389		8.79445e-08		sem	0.0332706
71	CAR KO	fasted 24h	cocktail	2.74188e-06		5.36882e-10	0.000195808		0.000191685		9.26555e-07	0.337927			1.08847			4.09293e-06							2.33189e-07		0.0850471		0.87707			6.22771e-05	22.7133			1.22332			2.19081e-06	0.799017			0.720077			4.99859e-07	0.182305
72	CAR KO	fasted 24h	cocktail	3.79822e-06		4.75669e-10	0.000125235				1.07352e-06	0.282637			0.910379			7.36741e-07	0.19397			0.17777			2.74034e-07		0.072148		0.744044			7.59016e-05	19.9835			1.07629			2.22923e-06	0.586915			0.52893			2.00066e-07
[truncated: 14 more columns]

## Sheet: explanation
red numbers	PCR efficiency outside 5% or did not reach plateau
	outlier calculated with Q-test
